# Supplementary material for: Zoonotic Transmission of Vaccine-Derived Bordetella bronchiseptica
Source: Open Forum Infect Dis. 2023 Aug 7;10(8):ofad421. doi: 10.1093/ofid/ofad421 (PMC10466264; doi:10.1093/ofid/ofad421)
Supplement: ofad421_Supplementary_Data [file ofad421_supplementary_data.zip]

Archive with 2 entries (2 files):
- Supplemental table1.xlsx
- Supplemental table2.xlsx
