# Supplementary material for: Zoonotic Transmission of Vaccine-Derived Bordetella bronchiseptica
Source: Open Forum Infect Dis. 2023 Aug 7;10(8):ofad421. doi: 10.1093/ofid/ofad421 (PMC10466264; doi:10.1093/ofid/ofad421)
Supplement: ofad421_Supplementary_Data [file ofad421_supplementary_data.zip › Supplemental table2.xlsx]

## Sheet: SNV Positions
Abs. Position	Target	Target Length	Rel. Position	Gene	Product	Note	Protein_id	23061087531-02	23071789131-01	GC Content Change (Target-G. vs Nontarget-G.)	Effect to Ref.-Seq. (Majority Target-Genomes)	Target-Genomes AA	Nontarget-Genomes AA
2624744	AYT36_RS12585	1506	7		tripartite tricarboxylate transporter permease	Derived by automated computational analysis using gene prediction method: Protein Homology.	WP_003812078.1	C (1)	T (1)	yes	synonymous	L (1)	L (1)
2624747	AYT36_RS12585	1506	10		tripartite tricarboxylate transporter permease	Derived by automated computational analysis using gene prediction method: Protein Homology.	WP_003812078.1	C (1)	T (1)	yes	synonymous	L (1)	L (1)
2624749	AYT36_RS12585	1506	12		tripartite tricarboxylate transporter permease	Derived by automated computational analysis using gene prediction method: Protein Homology.	WP_003812078.1	G (1)	T (1)	yes	synonymous	L (1)	L (1)
2624750	AYT36_RS12585	1506	13		tripartite tricarboxylate transporter permease	Derived by automated computational analysis using gene prediction method: Protein Homology.	WP_003812078.1	C (1)	G (1)	no	synonymous	Q (1)	E (1)
2624752	AYT36_RS12585	1506	15		tripartite tricarboxylate transporter permease	Derived by automated computational analysis using gene prediction method: Protein Homology.	WP_003812078.1	A (1)	C (1)	yes	synonymous	Q (1)	H (1)
2624755	AYT36_RS12585	1506	18		tripartite tricarboxylate transporter permease	Derived by automated computational analysis using gene prediction method: Protein Homology.	WP_003812078.1	T (1)	C (1)	yes	synonymous	N (1)	N (1)
2624759	AYT36_RS12585	1506	22		tripartite tricarboxylate transporter permease	Derived by automated computational analysis using gene prediction method: Protein Homology.	WP_003812078.1	G (1)	A (1)	yes	synonymous	A (1)	T (1)
2624760	AYT36_RS12585	1506	23		tripartite tricarboxylate transporter permease	Derived by automated computational analysis using gene prediction method: Protein Homology.	WP_003812078.1	C (1)	T (1)	yes	synonymous	A (1)	V (1)
2624764	AYT36_RS12585	1506	27		tripartite tricarboxylate transporter permease	Derived by automated computational analysis using gene prediction method: Protein Homology.	WP_003812078.1	T (1)	G (1)	yes	synonymous	L (1)	L (1)
2624767	AYT36_RS12585	1506	30		tripartite tricarboxylate transporter permease	Derived by automated computational analysis using gene prediction method: Protein Homology.	WP_003812078.1	C (1)	T (1)	yes	synonymous	G (1)	G (1)
2624770	AYT36_RS12585	1506	33		tripartite tricarboxylate transporter permease	Derived by automated computational analysis using gene prediction method: Protein Homology.	WP_003812078.1	T (1)	C (1)	yes	synonymous	F (1)	F (1)
2624776	AYT36_RS12585	1506	39		tripartite tricarboxylate transporter permease	Derived by automated computational analysis using gene prediction method: Protein Homology.	WP_003812078.1	A (1)	G (1)	yes	synonymous	V (1)	V (1)
2624785	AYT36_RS12585	1506	48		tripartite tricarboxylate transporter permease	Derived by automated computational analysis using gene prediction method: Protein Homology.	WP_003812078.1	G (1)	C (1)	no	synonymous	T (1)	T (1)
2624788	AYT36_RS12585	1506	51		tripartite tricarboxylate transporter permease	Derived by automated computational analysis using gene prediction method: Protein Homology.	WP_003812078.1	G (1)	C (1)	no	synonymous	P (1)	P (1)
2624791	AYT36_RS12585	1506	54		tripartite tricarboxylate transporter permease	Derived by automated computational analysis using gene prediction method: Protein Homology.	WP_003812078.1	A (1)	G (1)	yes	synonymous	E (1)	E (1)
2624798	AYT36_RS12585	1506	61		tripartite tricarboxylate transporter permease	Derived by automated computational analysis using gene prediction method: Protein Homology.	WP_003812078.1	T (1)	C (1)	yes	synonymous	L (1)	L (1)
2624806	AYT36_RS12585	1506	69		tripartite tricarboxylate transporter permease	Derived by automated computational analysis using gene prediction method: Protein Homology.	WP_003812078.1	G (1)	A (1)	yes	synonymous	A (1)	A (1)
2624812	AYT36_RS12585	1506	75		tripartite tricarboxylate transporter permease	Derived by automated computational analysis using gene prediction method: Protein Homology.	WP_003812078.1	G (1)	T (1)	yes	synonymous	L (1)	L (1)
2624818	AYT36_RS12585	1506	81		tripartite tricarboxylate transporter permease	Derived by automated computational analysis using gene prediction method: Protein Homology.	WP_003812078.1	C (1)	T (1)	yes	synonymous	C (1)	C (1)
2624821	AYT36_RS12585	1506	84		tripartite tricarboxylate transporter permease	Derived by automated computational analysis using gene prediction method: Protein Homology.	WP_003812078.1	G (1)	C (1)	no	synonymous	V (1)	V (1)
2624824	AYT36_RS12585	1506	87		tripartite tricarboxylate transporter permease	Derived by automated computational analysis using gene prediction method: Protein Homology.	WP_003812078.1	G (1)	T (1)	yes	synonymous	L (1)	L (1)
2624834	AYT36_RS12585	1506	97		tripartite tricarboxylate transporter permease	Derived by automated computational analysis using gene prediction method: Protein Homology.	WP_003812078.1	G (1)	A (1)	yes	synonymous	V (1)	I (1)
2624843	AYT36_RS12585	1506	106		tripartite tricarboxylate transporter permease	Derived by automated computational analysis using gene prediction method: Protein Homology.	WP_003812078.1	C (1)	T (1)	yes	synonymous	L (1)	L (1)
2624848	AYT36_RS12585	1506	111		tripartite tricarboxylate transporter permease	Derived by automated computational analysis using gene prediction method: Protein Homology.	WP_003812078.1	C (1)	G (1)	no	synonymous	P (1)	P (1)
2624852	AYT36_RS12585	1506	115		tripartite tricarboxylate transporter permease	Derived by automated computational analysis using gene prediction method: Protein Homology.	WP_003812078.1	C (1)	A (1)	yes	synonymous	L (1)	M (1)
2624854	AYT36_RS12585	1506	117		tripartite tricarboxylate transporter permease	Derived by automated computational analysis using gene prediction method: Protein Homology.	WP_003812078.1	G (1)	C (1)	no	synonymous	L (1)	L (1)
2624857	AYT36_RS12585	1506	120		tripartite tricarboxylate transporter permease	Derived by automated computational analysis using gene prediction method: Protein Homology.	WP_003812078.1	G (1)	C (1)	no	synonymous	G (1)	G (1)
2624863	AYT36_RS12585	1506	126		tripartite tricarboxylate transporter permease	Derived by automated computational analysis using gene prediction method: Protein Homology.	WP_003812078.1	G (1)	T (1)	yes	synonymous	V (1)	V (1)
2624866	AYT36_RS12585	1506	129		tripartite tricarboxylate transporter permease	Derived by automated computational analysis using gene prediction method: Protein Homology.	WP_003812078.1	C (1)	G (1)	no	synonymous	P (1)	P (1)
4495603	AYT36_RS21475	1506	192		tripartite tricarboxylate transporter permease	Derived by automated computational analysis using gene prediction method: Protein Homology.	WP_003814617.1	T (1)	G (1)	yes	synonymous	L (1)	L (1)
4495609	AYT36_RS21475	1506	198		tripartite tricarboxylate transporter permease	Derived by automated computational analysis using gene prediction method: Protein Homology.	WP_003814617.1	T (1)	C (1)	yes	synonymous	G (1)	G (1)
4495612	AYT36_RS21475	1506	201		tripartite tricarboxylate transporter permease	Derived by automated computational analysis using gene prediction method: Protein Homology.	WP_003814617.1	T (1)	C (1)	yes	synonymous	I (1)	I (1)
4495622	AYT36_RS21475	1506	211		tripartite tricarboxylate transporter permease	Derived by automated computational analysis using gene prediction method: Protein Homology.	WP_003814617.1	G (1)	A (1)	yes	synonymous	A (1)	T (1)
4495624	AYT36_RS21475	1506	213		tripartite tricarboxylate transporter permease	Derived by automated computational analysis using gene prediction method: Protein Homology.	WP_003814617.1	C (1)	G (1)	no	synonymous	A (1)	A (1)
4495633	AYT36_RS21475	1506	222		tripartite tricarboxylate transporter permease	Derived by automated computational analysis using gene prediction method: Protein Homology.	WP_003814617.1	C (1)	G (1)	no	synonymous	G (1)	G (1)
4495636	AYT36_RS21475	1506	225		tripartite tricarboxylate transporter permease	Derived by automated computational analysis using gene prediction method: Protein Homology.	WP_003814617.1	C (1)	G (1)	no	synonymous	G (1)	G (1)
4495658	AYT36_RS21475	1506	247		tripartite tricarboxylate transporter permease	Derived by automated computational analysis using gene prediction method: Protein Homology.	WP_003814617.1	G (1)	A (1)	yes	synonymous	A (1)	T (1)
4495659	AYT36_RS21475	1506	248		tripartite tricarboxylate transporter permease	Derived by automated computational analysis using gene prediction method: Protein Homology.	WP_003814617.1	C (1)	A (1)	yes	synonymous	A (1)	E (1)
4495660	AYT36_RS21475	1506	249		tripartite tricarboxylate transporter permease	Derived by automated computational analysis using gene prediction method: Protein Homology.	WP_003814617.1	G (1)	C (1)	no	synonymous	A (1)	A (1)
4495663	AYT36_RS21475	1506	252		tripartite tricarboxylate transporter permease	Derived by automated computational analysis using gene prediction method: Protein Homology.	WP_003814617.1	A (1)	G (1)	yes	synonymous	L (1)	L (1)
4495678	AYT36_RS21475	1506	267		tripartite tricarboxylate transporter permease	Derived by automated computational analysis using gene prediction method: Protein Homology.	WP_003814617.1	A (1)	G (1)	yes	synonymous	S (1)	S (1)
4495699	AYT36_RS21475	1506	288		tripartite tricarboxylate transporter permease	Derived by automated computational analysis using gene prediction method: Protein Homology.	WP_003814617.1	C (1)	T (1)	yes	synonymous	D (1)	D (1)
4495720	AYT36_RS21475	1506	309		tripartite tricarboxylate transporter permease	Derived by automated computational analysis using gene prediction method: Protein Homology.	WP_003814617.1	T (1)	C (1)	yes	synonymous	N (1)	N (1)
4495735	AYT36_RS21475	1506	324		tripartite tricarboxylate transporter permease	Derived by automated computational analysis using gene prediction method: Protein Homology.	WP_003814617.1	C (1)	G (1)	no	synonymous	A (1)	A (1)
4495738	AYT36_RS21475	1506	327		tripartite tricarboxylate transporter permease	Derived by automated computational analysis using gene prediction method: Protein Homology.	WP_003814617.1	C (1)	G (1)	no	synonymous	A (1)	A (1)
4495744	AYT36_RS21475	1506	333		tripartite tricarboxylate transporter permease	Derived by automated computational analysis using gene prediction method: Protein Homology.	WP_003814617.1	C (1)	G (1)	no	synonymous	A (1)	A (1)
4495745	AYT36_RS21475	1506	334		tripartite tricarboxylate transporter permease	Derived by automated computational analysis using gene prediction method: Protein Homology.	WP_003814617.1	A (1)	C (1)	yes	synonymous	I (1)	L (1)
4495747	AYT36_RS21475	1506	336		tripartite tricarboxylate transporter permease	Derived by automated computational analysis using gene prediction method: Protein Homology.	WP_003814617.1	C (1)	G (1)	no	synonymous	I (1)	M (1)
4495750	AYT36_RS21475	1506	339		tripartite tricarboxylate transporter permease	Derived by automated computational analysis using gene prediction method: Protein Homology.	WP_003814617.1	C (1)	G (1)	no	synonymous	A (1)	A (1)
4495754	AYT36_RS21475	1506	343		tripartite tricarboxylate transporter permease	Derived by automated computational analysis using gene prediction method: Protein Homology.	WP_003814617.1	C (1)	A (1)	yes	synonymous	L (1)	M (1)
4495756	AYT36_RS21475	1506	345		tripartite tricarboxylate transporter permease	Derived by automated computational analysis using gene prediction method: Protein Homology.	WP_003814617.1	G (1)	C (1)	no	synonymous	L (1)	L (1)
4495759	AYT36_RS21475	1506	348		tripartite tricarboxylate transporter permease	Derived by automated computational analysis using gene prediction method: Protein Homology.	WP_003814617.1	C (1)	T (1)	yes	synonymous	G (1)	G (1)
4495774	AYT36_RS21475	1506	363		tripartite tricarboxylate transporter permease	Derived by automated computational analysis using gene prediction method: Protein Homology.	WP_003814617.1	T (1)	C (1)	yes	synonymous	G (1)	G (1)
4495775	AYT36_RS21475	1506	364		tripartite tricarboxylate transporter permease	Derived by automated computational analysis using gene prediction method: Protein Homology.	WP_003814617.1	T (1)	A (1)	no	synonymous	C (1)	S (1)
4495776	AYT36_RS21475	1506	365		tripartite tricarboxylate transporter permease	Derived by automated computational analysis using gene prediction method: Protein Homology.	WP_003814617.1	G (1)	C (1)	no	synonymous	C (1)	S (1)
4495777	AYT36_RS21475	1506	366		tripartite tricarboxylate transporter permease	Derived by automated computational analysis using gene prediction method: Protein Homology.	WP_003814617.1	C (1)	T (1)	yes	synonymous	C (1)	C (1)
4495786	AYT36_RS21475	1506	375		tripartite tricarboxylate transporter permease	Derived by automated computational analysis using gene prediction method: Protein Homology.	WP_003814617.1	G (1)	C (1)	no	synonymous	T (1)	T (1)
4495787	AYT36_RS21475	1506	376		tripartite tricarboxylate transporter permease	Derived by automated computational analysis using gene prediction method: Protein Homology.	WP_003814617.1	C (1)	A (1)	yes	synonymous	L (1)	M (1)
4495793	AYT36_RS21475	1506	382		tripartite tricarboxylate transporter permease	Derived by automated computational analysis using gene prediction method: Protein Homology.	WP_003814617.1	C (1)	A (1)	yes	synonymous	L (1)	M (1)
4495795	AYT36_RS21475	1506	384		tripartite tricarboxylate transporter permease	Derived by automated computational analysis using gene prediction method: Protein Homology.	WP_003814617.1	G (1)	C (1)	no	synonymous	L (1)	L (1)
4495798	AYT36_RS21475	1506	387		tripartite tricarboxylate transporter permease	Derived by automated computational analysis using gene prediction method: Protein Homology.	WP_003814617.1	G (1)	C (1)	no	synonymous	A (1)	A (1)
4495810	AYT36_RS21475	1506	399		tripartite tricarboxylate transporter permease	Derived by automated computational analysis using gene prediction method: Protein Homology.	WP_003814617.1	C (1)	G (1)	no	synonymous	P (1)	P (1)
4495849	AYT36_RS21475	1506	438		tripartite tricarboxylate transporter permease	Derived by automated computational analysis using gene prediction method: Protein Homology.	WP_003814617.1	G (1)	A (1)	yes	synonymous	E (1)	E (1)
4495852	AYT36_RS21475	1506	441		tripartite tricarboxylate transporter permease	Derived by automated computational analysis using gene prediction method: Protein Homology.	WP_003814617.1	C (1)	T (1)	yes	synonymous	Y (1)	Y (1)
4495877	AYT36_RS21475	1506	466		tripartite tricarboxylate transporter permease	Derived by automated computational analysis using gene prediction method: Protein Homology.	WP_003814617.1	G (1)	A (1)	yes	synonymous	V (1)	M (1)
4495879	AYT36_RS21475	1506	468		tripartite tricarboxylate transporter permease	Derived by automated computational analysis using gene prediction method: Protein Homology.	WP_003814617.1	G (1)	C (1)	no	synonymous	V (1)	V (1)
4495885	AYT36_RS21475	1506	474		tripartite tricarboxylate transporter permease	Derived by automated computational analysis using gene prediction method: Protein Homology.	WP_003814617.1	G (1)	C (1)	no	synonymous	A (1)	A (1)
4495906	AYT36_RS21475	1506	495		tripartite tricarboxylate transporter permease	Derived by automated computational analysis using gene prediction method: Protein Homology.	WP_003814617.1	G (1)	C (1)	no	synonymous	S (1)	S (1)
4495907	AYT36_RS21475	1506	496		tripartite tricarboxylate transporter permease	Derived by automated computational analysis using gene prediction method: Protein Homology.	WP_003814617.1	C (1)	A (1)	yes	synonymous	L (1)	M (1)
4495909	AYT36_RS21475	1506	498		tripartite tricarboxylate transporter permease	Derived by automated computational analysis using gene prediction method: Protein Homology.	WP_003814617.1	G (1)	C (1)	no	synonymous	L (1)	L (1)
4495911	AYT36_RS21475	1506	500		tripartite tricarboxylate transporter permease	Derived by automated computational analysis using gene prediction method: Protein Homology.	WP_003814617.1	C (1)	T (1)	yes	synonymous	P (1)	L (1)
4495918	AYT36_RS21475	1506	507		tripartite tricarboxylate transporter permease	Derived by automated computational analysis using gene prediction method: Protein Homology.	WP_003814617.1	C (1)	G (1)	no	synonymous	A (1)	A (1)
4495919	AYT36_RS21475	1506	508		tripartite tricarboxylate transporter permease	Derived by automated computational analysis using gene prediction method: Protein Homology.	WP_003814617.1	A (1)	G (1)	yes	synonymous	I (1)	V (1)
4495921	AYT36_RS21475	1506	510		tripartite tricarboxylate transporter permease	Derived by automated computational analysis using gene prediction method: Protein Homology.	WP_003814617.1	C (1)	G (1)	no	synonymous	I (1)	M (1)
4496069	AYT36_RS21475	1506	658		tripartite tricarboxylate transporter permease	Derived by automated computational analysis using gene prediction method: Protein Homology.	WP_003814617.1	A (1)	C (1)	yes	synonymous	M (1)	L (1)
4496071	AYT36_RS21475	1506	660		tripartite tricarboxylate transporter permease	Derived by automated computational analysis using gene prediction method: Protein Homology.	WP_003814617.1	G (1)	C (1)	no	synonymous	M (1)	I (1)
4496083	AYT36_RS21475	1506	672		tripartite tricarboxylate transporter permease	Derived by automated computational analysis using gene prediction method: Protein Homology.	WP_003814617.1	G (1)	A (1)	yes	synonymous	E (1)	E (1)
4496117	AYT36_RS21475	1506	706		tripartite tricarboxylate transporter permease	Derived by automated computational analysis using gene prediction method: Protein Homology.	WP_003814617.1	A (1)	G (1)	yes	synonymous	I (1)	V (1)
4496122	AYT36_RS21475	1506	711		tripartite tricarboxylate transporter permease	Derived by automated computational analysis using gene prediction method: Protein Homology.	WP_003814617.1	C (1)	T (1)	yes	synonymous	G (1)	G (1)
4496138	AYT36_RS21475	1506	727		tripartite tricarboxylate transporter permease	Derived by automated computational analysis using gene prediction method: Protein Homology.	WP_003814617.1	T (1)	A (1)	no	synonymous	F (1)	I (1)
4496139	AYT36_RS21475	1506	728		tripartite tricarboxylate transporter permease	Derived by automated computational analysis using gene prediction method: Protein Homology.	WP_003814617.1	T (1)	A (1)	no	synonymous	F (1)	Y (1)
4496140	AYT36_RS21475	1506	729		tripartite tricarboxylate transporter permease	Derived by automated computational analysis using gene prediction method: Protein Homology.	WP_003814617.1	C (1)	G (1)	no	synonymous	F (1)	L (1)
4496146	AYT36_RS21475	1506	735		tripartite tricarboxylate transporter permease	Derived by automated computational analysis using gene prediction method: Protein Homology.	WP_003814617.1	G (1)	A (1)	yes	synonymous	E (1)	E (1)
4496148	AYT36_RS21475	1506	737		tripartite tricarboxylate transporter permease	Derived by automated computational analysis using gene prediction method: Protein Homology.	WP_003814617.1	T (1)	G (1)	yes	synonymous	F (1)	C (1)
4496150	AYT36_RS21475	1506	739		tripartite tricarboxylate transporter permease	Derived by automated computational analysis using gene prediction method: Protein Homology.	WP_003814617.1	A (1)	G (1)	yes	synonymous	K (1)	E (1)
4496151	AYT36_RS21475	1506	740		tripartite tricarboxylate transporter permease	Derived by automated computational analysis using gene prediction method: Protein Homology.	WP_003814617.1	A (1)	C (1)	yes	synonymous	K (1)	T (1)
4496153	AYT36_RS21475	1506	742		tripartite tricarboxylate transporter permease	Derived by automated computational analysis using gene prediction method: Protein Homology.	WP_003814617.1	G (1)	A (1)	yes	synonymous	E (1)	K (1)
4496156	AYT36_RS21475	1506	745		tripartite tricarboxylate transporter permease	Derived by automated computational analysis using gene prediction method: Protein Homology.	WP_003814617.1	T (1)	C (1)	yes	synonymous	S (1)	P (1)
4496168	AYT36_RS21475	1506	757		tripartite tricarboxylate transporter permease	Derived by automated computational analysis using gene prediction method: Protein Homology.	WP_003814617.1	G (1)	A (1)	yes	synonymous	V (1)	M (1)
4496170	AYT36_RS21475	1506	759		tripartite tricarboxylate transporter permease	Derived by automated computational analysis using gene prediction method: Protein Homology.	WP_003814617.1	G (1)	C (1)	no	synonymous	V (1)	V (1)
4496185	AYT36_RS21475	1506	774		tripartite tricarboxylate transporter permease	Derived by automated computational analysis using gene prediction method: Protein Homology.	WP_003814617.1	C (1)	G (1)	no	synonymous	A (1)	A (1)
4496191	AYT36_RS21475	1506	780		tripartite tricarboxylate transporter permease	Derived by automated computational analysis using gene prediction method: Protein Homology.	WP_003814617.1	T (1)	G (1)	yes	synonymous	G (1)	G (1)
4496195	AYT36_RS21475	1506	784		tripartite tricarboxylate transporter permease	Derived by automated computational analysis using gene prediction method: Protein Homology.	WP_003814617.1	G (1)	T (1)	yes	synonymous	A (1)	S (1)
4496196	AYT36_RS21475	1506	785		tripartite tricarboxylate transporter permease	Derived by automated computational analysis using gene prediction method: Protein Homology.	WP_003814617.1	C (1)	G (1)	no	synonymous	A (1)	G (1)
4496222	AYT36_RS21475	1506	811		tripartite tricarboxylate transporter permease	Derived by automated computational analysis using gene prediction method: Protein Homology.	WP_003814617.1	G (1)	T (1)	yes	synonymous	A (1)	S (1)
4496224	AYT36_RS21475	1506	813		tripartite tricarboxylate transporter permease	Derived by automated computational analysis using gene prediction method: Protein Homology.	WP_003814617.1	C (1)	G (1)	no	synonymous	A (1)	A (1)
4496233	AYT36_RS21475	1506	822		tripartite tricarboxylate transporter permease	Derived by automated computational analysis using gene prediction method: Protein Homology.	WP_003814617.1	C (1)	G (1)	no	synonymous	S (1)	S (1)
4496234	AYT36_RS21475	1506	823		tripartite tricarboxylate transporter permease	Derived by automated computational analysis using gene prediction method: Protein Homology.	WP_003814617.1	T (1)	G (1)	yes	synonymous	S (1)	A (1)
4496236	AYT36_RS21475	1506	825		tripartite tricarboxylate transporter permease	Derived by automated computational analysis using gene prediction method: Protein Homology.	WP_003814617.1	G (1)	C (1)	no	synonymous	S (1)	S (1)
4496245	AYT36_RS21475	1506	834		tripartite tricarboxylate transporter permease	Derived by automated computational analysis using gene prediction method: Protein Homology.	WP_003814617.1	C (1)	G (1)	no	synonymous	S (1)	S (1)
4496249	AYT36_RS21475	1506	838		tripartite tricarboxylate transporter permease	Derived by automated computational analysis using gene prediction method: Protein Homology.	WP_003814617.1	A (1)	T (1)	no	synonymous	T (1)	S (1)
4496254	AYT36_RS21475	1506	843		tripartite tricarboxylate transporter permease	Derived by automated computational analysis using gene prediction method: Protein Homology.	WP_003814617.1	C (1)	G (1)	no	synonymous	L (1)	L (1)
4496257	AYT36_RS21475	1506	846		tripartite tricarboxylate transporter permease	Derived by automated computational analysis using gene prediction method: Protein Homology.	WP_003814617.1	G (1)	A (1)	yes	synonymous	E (1)	E (1)
4496264	AYT36_RS21475	1506	853		tripartite tricarboxylate transporter permease	Derived by automated computational analysis using gene prediction method: Protein Homology.	WP_003814617.1	A (1)	C (1)	yes	synonymous	I (1)	L (1)
4496266	AYT36_RS21475	1506	855		tripartite tricarboxylate transporter permease	Derived by automated computational analysis using gene prediction method: Protein Homology.	WP_003814617.1	C (1)	G (1)	no	synonymous	I (1)	M (1)
4496270	AYT36_RS21475	1506	859		tripartite tricarboxylate transporter permease	Derived by automated computational analysis using gene prediction method: Protein Homology.	WP_003814617.1	A (1)	C (1)	yes	synonymous	K (1)	Q (1)
4496271	AYT36_RS21475	1506	860		tripartite tricarboxylate transporter permease	Derived by automated computational analysis using gene prediction method: Protein Homology.	WP_003814617.1	A (1)	G (1)	yes	synonymous	K (1)	R (1)
4496272	AYT36_RS21475	1506	861		tripartite tricarboxylate transporter permease	Derived by automated computational analysis using gene prediction method: Protein Homology.	WP_003814617.1	G (1)	C (1)	no	synonymous	K (1)	N (1)
4496275	AYT36_RS21475	1506	864		tripartite tricarboxylate transporter permease	Derived by automated computational analysis using gene prediction method: Protein Homology.	WP_003814617.1	C (1)	T (1)	yes	synonymous	N (1)	N (1)
4496278	AYT36_RS21475	1506	867		tripartite tricarboxylate transporter permease	Derived by automated computational analysis using gene prediction method: Protein Homology.	WP_003814617.1	G (1)	C (1)	no	synonymous	P (1)	P (1)
4496299	AYT36_RS21475	1506	888		tripartite tricarboxylate transporter permease	Derived by automated computational analysis using gene prediction method: Protein Homology.	WP_003814617.1	C (1)	T (1)	yes	synonymous	H (1)	H (1)
4496314	AYT36_RS21475	1506	903		tripartite tricarboxylate transporter permease	Derived by automated computational analysis using gene prediction method: Protein Homology.	WP_003814617.1	T (1)	C (1)	yes	synonymous	A (1)	A (1)
4496323	AYT36_RS21475	1506	912		tripartite tricarboxylate transporter permease	Derived by automated computational analysis using gene prediction method: Protein Homology.	WP_003814617.1	G (1)	A (1)	yes	synonymous	E (1)	E (1)
4496338	AYT36_RS21475	1506	927		tripartite tricarboxylate transporter permease	Derived by automated computational analysis using gene prediction method: Protein Homology.	WP_003814617.1	G (1)	C (1)	no	synonymous	A (1)	A (1)
4496340	AYT36_RS21475	1506	929		tripartite tricarboxylate transporter permease	Derived by automated computational analysis using gene prediction method: Protein Homology.	WP_003814617.1	C (1)	G (1)	no	synonymous	A (1)	G (1)
4496443	AYT36_RS21475	1506	1032		tripartite tricarboxylate transporter permease	Derived by automated computational analysis using gene prediction method: Protein Homology.	WP_003814617.1	C (1)	T (1)	yes	synonymous	G (1)	G (1)
4496540	AYT36_RS21475	1506	1129		tripartite tricarboxylate transporter permease	Derived by automated computational analysis using gene prediction method: Protein Homology.	WP_003814617.1	A (1)	G (1)	yes	synonymous	I (1)	V (1)
4496563	AYT36_RS21475	1506	1152		tripartite tricarboxylate transporter permease	Derived by automated computational analysis using gene prediction method: Protein Homology.	WP_003814617.1	G (1)	C (1)	no	synonymous	L (1)	L (1)
4496566	AYT36_RS21475	1506	1155		tripartite tricarboxylate transporter permease	Derived by automated computational analysis using gene prediction method: Protein Homology.	WP_003814617.1	A (1)	G (1)	yes	synonymous	K (1)	K (1)
4496569	AYT36_RS21475	1506	1158		tripartite tricarboxylate transporter permease	Derived by automated computational analysis using gene prediction method: Protein Homology.	WP_003814617.1	G (1)	C (1)	no	synonymous	V (1)	V (1)
4496572	AYT36_RS21475	1506	1161		tripartite tricarboxylate transporter permease	Derived by automated computational analysis using gene prediction method: Protein Homology.	WP_003814617.1	C (1)	G (1)	no	synonymous	P (1)	P (1)
4496586	AYT36_RS21475	1506	1175		tripartite tricarboxylate transporter permease	Derived by automated computational analysis using gene prediction method: Protein Homology.	WP_003814617.1	T (1)	A (1)	no	synonymous	F (1)	Y (1)
4496627	AYT36_RS21475	1506	1216		tripartite tricarboxylate transporter permease	Derived by automated computational analysis using gene prediction method: Protein Homology.	WP_003814617.1	T (1)	C (1)	yes	synonymous	L (1)	L (1)
4496639	AYT36_RS21475	1506	1228		tripartite tricarboxylate transporter permease	Derived by automated computational analysis using gene prediction method: Protein Homology.	WP_003814617.1	A (1)	G (1)	yes	synonymous	T (1)	A (1)
4496640	AYT36_RS21475	1506	1229		tripartite tricarboxylate transporter permease	Derived by automated computational analysis using gene prediction method: Protein Homology.	WP_003814617.1	C (1)	T (1)	yes	synonymous	T (1)	M (1)
4496641	AYT36_RS21475	1506	1230		tripartite tricarboxylate transporter permease	Derived by automated computational analysis using gene prediction method: Protein Homology.	WP_003814617.1	G (1)	C (1)	no	synonymous	T (1)	T (1)
4496648	AYT36_RS21475	1506	1237		tripartite tricarboxylate transporter permease	Derived by automated computational analysis using gene prediction method: Protein Homology.	WP_003814617.1	A (1)	G (1)	yes	synonymous	I (1)	V (1)
4496650	AYT36_RS21475	1506	1239		tripartite tricarboxylate transporter permease	Derived by automated computational analysis using gene prediction method: Protein Homology.	WP_003814617.1	T (1)	G (1)	yes	synonymous	I (1)	M (1)
4496654	AYT36_RS21475	1506	1243		tripartite tricarboxylate transporter permease	Derived by automated computational analysis using gene prediction method: Protein Homology.	WP_003814617.1	A (1)	G (1)	yes	synonymous	M (1)	V (1)
4496656	AYT36_RS21475	1506	1245		tripartite tricarboxylate transporter permease	Derived by automated computational analysis using gene prediction method: Protein Homology.	WP_003814617.1	G (1)	C (1)	no	synonymous	M (1)	I (1)
4496662	AYT36_RS21475	1506	1251		tripartite tricarboxylate transporter permease	Derived by automated computational analysis using gene prediction method: Protein Homology.	WP_003814617.1	G (1)	C (1)	no	synonymous	A (1)	A (1)
4496663	AYT36_RS21475	1506	1252		tripartite tricarboxylate transporter permease	Derived by automated computational analysis using gene prediction method: Protein Homology.	WP_003814617.1	G (1)	A (1)	yes	synonymous	A (1)	T (1)
4496664	AYT36_RS21475	1506	1253		tripartite tricarboxylate transporter permease	Derived by automated computational analysis using gene prediction method: Protein Homology.	WP_003814617.1	C (1)	T (1)	yes	synonymous	A (1)	V (1)
4496683	AYT36_RS21475	1506	1272		tripartite tricarboxylate transporter permease	Derived by automated computational analysis using gene prediction method: Protein Homology.	WP_003814617.1	C (1)	T (1)	yes	synonymous	Y (1)	Y (1)
4496686	AYT36_RS21475	1506	1275		tripartite tricarboxylate transporter permease	Derived by automated computational analysis using gene prediction method: Protein Homology.	WP_003814617.1	G (1)	A (1)	yes	synonymous	V (1)	V (1)
4496690	AYT36_RS21475	1506	1279		tripartite tricarboxylate transporter permease	Derived by automated computational analysis using gene prediction method: Protein Homology.	WP_003814617.1	G (1)	T (1)	yes	synonymous	A (1)	S (1)
4496707	AYT36_RS21475	1506	1296		tripartite tricarboxylate transporter permease	Derived by automated computational analysis using gene prediction method: Protein Homology.	WP_003814617.1	A (1)	G (1)	yes	synonymous	E (1)	E (1)
4496785	AYT36_RS21475	1506	1374		tripartite tricarboxylate transporter permease	Derived by automated computational analysis using gene prediction method: Protein Homology.	WP_003814617.1	T (1)	C (1)	yes	synonymous	R (1)	R (1)
4496795	AYT36_RS21475	1506	1384		tripartite tricarboxylate transporter permease	Derived by automated computational analysis using gene prediction method: Protein Homology.	WP_003814617.1	A (1)	C (1)	yes	synonymous	S (1)	R (1)
4496796	AYT36_RS21475	1506	1385		tripartite tricarboxylate transporter permease	Derived by automated computational analysis using gene prediction method: Protein Homology.	WP_003814617.1	G (1)	T (1)	yes	synonymous	S (1)	I (1)
4496797	AYT36_RS21475	1506	1386		tripartite tricarboxylate transporter permease	Derived by automated computational analysis using gene prediction method: Protein Homology.	WP_003814617.1	C (1)	G (1)	no	synonymous	S (1)	R (1)
4496812	AYT36_RS21475	1506	1401		tripartite tricarboxylate transporter permease	Derived by automated computational analysis using gene prediction method: Protein Homology.	WP_003814617.1	C (1)	G (1)	no	synonymous	R (1)	R (1)
4496824	AYT36_RS21475	1506	1413		tripartite tricarboxylate transporter permease	Derived by automated computational analysis using gene prediction method: Protein Homology.	WP_003814617.1	G (1)	C (1)	no	synonymous	A (1)	A (1)
4496825	AYT36_RS21475	1506	1414		tripartite tricarboxylate transporter permease	Derived by automated computational analysis using gene prediction method: Protein Homology.	WP_003814617.1	A (1)	T (1)	no	synonymous	T (1)	S (1)
4496827	AYT36_RS21475	1506	1416		tripartite tricarboxylate transporter permease	Derived by automated computational analysis using gene prediction method: Protein Homology.	WP_003814617.1	C (1)	G (1)	no	synonymous	T (1)	T (1)
4496835	AYT36_RS21475	1506	1424		tripartite tricarboxylate transporter permease	Derived by automated computational analysis using gene prediction method: Protein Homology.	WP_003814617.1	C (1)	G (1)	no	synonymous	A (1)	G (1)
4496836	AYT36_RS21475	1506	1425		tripartite tricarboxylate transporter permease	Derived by automated computational analysis using gene prediction method: Protein Homology.	WP_003814617.1	C (1)	T (1)	yes	synonymous	A (1)	A (1)
4496838	AYT36_RS21475	1506	1427		tripartite tricarboxylate transporter permease	Derived by automated computational analysis using gene prediction method: Protein Homology.	WP_003814617.1	T (1)	C (1)	yes	synonymous	V (1)	A (1)
4496839	AYT36_RS21475	1506	1428		tripartite tricarboxylate transporter permease	Derived by automated computational analysis using gene prediction method: Protein Homology.	WP_003814617.1	C (1)	G (1)	no	synonymous	V (1)	V (1)
4496844	AYT36_RS21475	1506	1433		tripartite tricarboxylate transporter permease	Derived by automated computational analysis using gene prediction method: Protein Homology.	WP_003814617.1	T (1)	C (1)	yes	synonymous	V (1)	A (1)
4496846	AYT36_RS21475	1506	1435		tripartite tricarboxylate transporter permease	Derived by automated computational analysis using gene prediction method: Protein Homology.	WP_003814617.1	T (1)	C (1)	yes	synonymous	F (1)	L (1)
4496848	AYT36_RS21475	1506	1437		tripartite tricarboxylate transporter permease	Derived by automated computational analysis using gene prediction method: Protein Homology.	WP_003814617.1	C (1)	G (1)	no	synonymous	F (1)	L (1)
4496855	AYT36_RS21475	1506	1444		tripartite tricarboxylate transporter permease	Derived by automated computational analysis using gene prediction method: Protein Homology.	WP_003814617.1	G (1)	A (1)	yes	synonymous	V (1)	M (1)
4496857	AYT36_RS21475	1506	1446		tripartite tricarboxylate transporter permease	Derived by automated computational analysis using gene prediction method: Protein Homology.	WP_003814617.1	G (1)	C (1)	no	synonymous	V (1)	V (1)
4496858	AYT36_RS21475	1506	1447		tripartite tricarboxylate transporter permease	Derived by automated computational analysis using gene prediction method: Protein Homology.	WP_003814617.1	C (1)	A (1)	yes	synonymous	L (1)	M (1)
4496860	AYT36_RS21475	1506	1449		tripartite tricarboxylate transporter permease	Derived by automated computational analysis using gene prediction method: Protein Homology.	WP_003814617.1	G (1)	C (1)	no	synonymous	L (1)	L (1)
4496873	AYT36_RS21475	1506	1462		tripartite tricarboxylate transporter permease	Derived by automated computational analysis using gene prediction method: Protein Homology.	WP_003814617.1	G (1)	T (1)	yes	synonymous	A (1)	S (1)
4496893	AYT36_RS21475	1506	1482		tripartite tricarboxylate transporter permease	Derived by automated computational analysis using gene prediction method: Protein Homology.	WP_003814617.1	G (1)	C (1)	no	synonymous	E (1)	D (1)
4496896	AYT36_RS21475	1506	1485		tripartite tricarboxylate transporter permease	Derived by automated computational analysis using gene prediction method: Protein Homology.	WP_003814617.1	A (1)	G (1)	yes	synonymous	E (1)	E (1)
4496908	AYT36_RS21475	1506	1497		tripartite tricarboxylate transporter permease	Derived by automated computational analysis using gene prediction method: Protein Homology.	WP_003814617.1	G (1)	A (1)	yes	synonymous	E (1)	E (1)
5188607	AYT36_RS24785	954	276	trxB	thioredoxin-disulfide reductase	Derived by automated computational analysis using gene prediction method: Protein Homology.	WP_014486048.1	G (1)	A (1)	yes	synonymous	R (1)	C (1)
